# Supplementary material for: Fucosylated Proteome Profiling Identifies a Fucosylated, Non-Ribosomal, Stress-Responsive Species of Ribosomal Protein S3
Source: Cells. 2021 May 25;10(6):1310. doi: 10.3390/cells10061310 (PMC8228307; doi:10.3390/cells10061310)
Supplement: Supplementary file 1 [file cells-10-01310-s001.zip]

Archive with 2 entries (2 files):
- supplementary figures.pdf
- Supplementary Tables.xlsx
